# Supplementary material for: Mechanistic Study of Fast Performance Decay of PtCu Alloy-based Catalyst Layers for Polymer Electrolyte Fuel Cells through Electrochemical Impedance Spectroscopy
Source: Materials (Basel). 2023 May 5;16(9):3544. doi: 10.3390/ma16093544 (PMC10180127; doi:10.3390/ma16093544)
Supplement: Supplementary file 1 [file materials-16-03544-s001.zip]

Archive with 1 entries (1 files):
- materials-2315165-supplementary.pdf
